# Supplementary material for: A Sample of Female Adolescent Self-Identified Vegetarians in New Zealand Consume Less Protein and Saturated Fat, but More Fiber than Their Omnivorous Peers
Source: Nutrients. 2022 Feb 8;14(3):711. doi: 10.3390/nu14030711 (PMC8840649; doi:10.3390/nu14030711)
Supplement: Supplementary file 1 [file nutrients-14-00711-s001.zip]

Archive with 1 entries (1 files):
- nutrients-1585598-supplementary.pdf
